# Supplementary material for: Neutralizing IL-15 Inhibits Tissue-Damaging Immune Response in Ex Vivo Cultured Untreated Celiac Intestinal Mucosa
Source: Cells. 2025 Feb 6;14(3):234. doi: 10.3390/cells14030234 (PMC11818035; doi:10.3390/cells14030234)
Supplement: Supplementary file 1 [file cells-14-00234-s001.zip]

Archive with 1 entries (1 files):
- cells-3403203-supplementary.pdf
